# Supplementary material for: Integrated Transcriptomic and Metabolomic Profiling Reveals Monotonic Molecular Signatures During Fruiting Body Development of Coprinus comatus
Source: J Fungi (Basel). 2025 Nov 29;11(12):849. doi: 10.3390/jof11120849 (PMC12733512; doi:10.3390/jof11120849)
Supplement: Supplementary file 1 [file jof-11-00849-s001.zip]

Archive with 2 entries (2 files):
- Supplementary figure.pdf
- Supplementary Table1.xlsx
