# Supplementary material for: Integrated Transcriptomic and Metabolomic Profiling Reveals Monotonic Molecular Signatures During Fruiting Body Development of Coprinus comatus
Source: J Fungi (Basel). 2025 Nov 29;11(12):849. doi: 10.3390/jof11120849 (PMC12733512; doi:10.3390/jof11120849)
Supplement: Supplementary file 1 [file jof-11-00849-s001.zip › Supplementary Table1.xlsx]

## Sheet: Sheet1
Actin2-F	GAGTTTCGCGGACTACTCAA
Actin2-R	GTTCCTAGCTCCTCTGCATAAA
10361_g-F	TCTTGAGGCGAAGCTTGATAC
10361_g-R	ACCGTAAGGGAGATGGAATAGA
13549_g-F	CAGGCTCTGGGTTACCATTATC
13549_g-R	GAATGCGTCGTTGTTCCAATAC
12316_g-F	CTCAATGGTAAACTGGATGCTTATG
12316_g-R	CGAGGAATGGAAGATGGAAGAA
2176_g-F	CTCAATGGTAAACTGGATGCTTATG
2176_g-R	CGAGGAATGGAAGATGGAAGAA
6680_g-F	GGAGACTGTAGCAAAGCATCA
6680_g-R	CTCCAAAGCGATCCAAGTTCTA
12317_g-F	CGGTAAGCTGGATGCTTATGA
12317_g-R	GCAGAGGAATGGAAGGTGAA
